# Supplementary material for: Quantitative propagation of assembled human Tau from Alzheimer's disease brain in microfluidic neuronal cultures
Source: J Biol Chem. 2020 Jul 22;295(37):13079–93. doi: 10.1074/jbc.RA120.013325 (PMC7489902; doi:10.1074/jbc.RA120.013325)
Supplement: Supporting Information [file supp_RA120.013325_159277_3_supp_560881_qd3hcn.zip]

Archive with 3 entries (3 files):
- CellCounter.jar
- lib/GenGraph.jar
- README.TXT
