# Supplementary material for: Quantitative propagation of assembled human Tau from Alzheimer's disease brain in microfluidic neuronal cultures
Source: J Biol Chem. 2020 Jul 22;295(37):13079–93. doi: 10.1074/jbc.RA120.013325 (PMC7489902; doi:10.1074/jbc.RA120.013325)
Supplement: Supporting Information [file supp_RA120.013325_159277_3_supp_560881_qd3hcn.zip › README.TXT]

To run this program requires a working java runtime (version 8 or higher) to be installed.

To run the project from an explorer window, double click the cell counter.jar file

To run the project from the command line, go to the dist folder and
type the following:

java -jar "CellCounter.jar" 

To distribute this project, zip up the dist folder (including the lib folder)
and distribute the ZIP file.
